# Supplementary material for: Investigating the Stability of Cu2Se Superionic Thermoelectric Material in Air Atmosphere
Source: Materials (Basel). 2025 Sep 4;18(17):4152. doi: 10.3390/ma18174152 (PMC12430787; doi:10.3390/ma18174152)
Supplement: Supplementary file 1 [file materials-18-04152-s001.zip]

Archive with 1 entries (1 files):
- materials-3833212-supplementary.pdf
